# Supplementary material for: The predictive function of Swedish word accents
Source: Front Psychol. 2022 Jul 28;13:910787. doi: 10.3389/fpsyg.2022.910787 (PMC9366883; doi:10.3389/fpsyg.2022.910787)
Supplement: Supplementary file 1 [file Data_Sheet_1.xlsx]

## Sheet: Blad1
Valid RT	Invalid RT	Retardation	Word accent	Dialect		Word accent: accent 1 = 0, accent 2 = 1
601.00	684.00	83.00	0	0		Dialect: Central Swedish = 0, South Swedish = 1
431.00	620.00	189.00	0	0
517.00	568.00	50.00	0	0
577.00	645.00	68.00	0	0
381.00	453.00	72.00	0	0
389.00	428.00	38.00	0	0
437.00	554.00	117.00	0	0
1028.00	1069.00	42.00	0	0
378.00	468.00	90.00	0	0
840.00	883.00	43.00	0	0
618.00	677.00	59.00	0	0
871.00	762.00	-109.00	0	0
486.00	509.00	23.00	0	0
670.00	663.00	-7.00	0	0
641.00	741.00	100.00	0	0
590.00	619.00	29.00	0	0
680.00	841.00	161.00	0	0
741.00	872.00	132.00	0	0
776.00	751.00	-25.00	0	0
586.00	629.00	43.00	0	0
659.00	586.00	-73.00	1	0
578.00	615.00	36.00	1	0
479.00	520.00	42.00	1	0
583.00	654.00	72.00	1	0
376.00	543.00	167.00	1	0
430.00	405.00	-26.00	1	0
458.00	468.00	10.00	1	0
892.00	1013.00	121.00	1	0
436.00	456.00	21.00	1	0
862.00	860.00	-2.00	1	0
482.00	708.00	226.00	1	0
888.00	779.00	-110.00	1	0
485.00	611.00	127.00	1	0
623.00	616.00	-7.00	1	0
647.00	707.00	59.00	1	0
637.00	601.00	-36.00	1	0
651.00	711.00	61.00	1	0
847.00	851.00	4.00	1	0
767.00	729.00	-38.00	1	0
575.00	595.00	20.00	1	0
375.23	540.84	165.61	0	1
812.80	882.00	69.20	0	1
780.93	896.57	115.64	0	1
403.23	492.04	88.81	0	1
826.55	959.04	132.49	0	1
865.53	909.34	43.81	0	1
468.50	593.77	125.27	0	1
859.64	870.87	11.23	0	1
681.46	843.11	161.65	0	1
910.97	1039.01	128.04	0	1
656.15	726.10	69.95	0	1
749.77	820.26	70.49	0	1
1027.20	1051.50	24.30	0	1
849.80	963.13	113.33	0	1
542.64	534.30	-8.34	0	1
411.97	649.36	237.39	0	1
1433.74	1652.29	218.55	0	1
591.53	848.57	257.04	0	1
566.01	816.90	250.89	0	1
493.10	590.81	97.71	0	1
411.80	490.71	78.91	1	1
779.60	864.87	85.27	1	1
812.30	799.87	-12.43	1	1
514.93	431.10	-83.83	1	1
712.73	765.39	52.66	1	1
901.33	905.76	4.43	1	1
564.30	647.44	83.14	1	1
786.56	862.46	75.90	1	1
624.18	885.14	260.96	1	1
867.03	921.84	54.81	1	1
683.50	710.50	27.00	1	1
744.25	786.77	42.52	1	1
966.17	922.63	-43.54	1	1
1011.54	788.62	-222.92	1	1
457.83	558.47	100.64	1	1
442.03	512.13	70.10	1	1
1491.20	1362.13	-129.07	1	1
729.25	754.43	25.18	1	1
660.37	601.70	-58.67	1	1
528.46	572.43	43.97	1	1
